# Supplementary material for: Surgical Applications of Lymphatic Vessel Visualization Using Photoacoustic Imaging and Augmented Reality
Source: J Clin Med. 2021 Dec 30;11(1):194. doi: 10.3390/jcm11010194 (PMC8745664; doi:10.3390/jcm11010194)
Supplement: Supplementary file 1 [file jcm-11-00194-s001.zip]

Archive with 1 entries (1 files):
- jcm-1506366-supplementary.mp4
